# Supplementary material for: Prognostic Implications of Diabetes Insipidus in Heart Failure Hospitalizations: Insights from the U.S. National Readmissions Database 2016–2021
Source: J Clin Med. 2025 Mar 28;14(7):2308. doi: 10.3390/jcm14072308 (PMC11989343; doi:10.3390/jcm14072308)
Supplement: Supplementary file 1 [file jcm-14-02308-s001.zip]

Archive with 1 entries (1 files):
- jcm-3513964-supplementary.pdf
